# Supplementary material for: Integrative structural modelling and visualisation of a cellular organelle
Source: QRB Discov. 2022 Aug 9;3:e11. doi: 10.1017/qrd.2022.10 (PMC10392685; doi:10.1017/qrd.2022.10)
Supplement: Supplementary file 1 [file S2633289222000102sup001.xlsx]

## Sheet: 1. Granule Proteins
Supplementary Table 1a. Insulin Secretory Granule Proteins
Manually Curated, in Proteomes
BHS (1)	UniProt	PDB (2)	Gene	Name	Score	number/ISG (3)	Reference
X0X	P63045	2kog	Vamp2	VAMP-2	8.52	1095	Gaisano 2017
X0X	P47861	5kj8	Syt5	Synaptotagmin-5	7.13	56	Iezzi 2004,Hastoy 2017
X0X	P63025	2kog	Vamp3	VAMP-3	6.68	881	OmatsuKange 1997
X0X	Q63475	4hti+2qep	Ptprn2	R-PTP-N2	5.99	102	Torii 2009
X0X	Q63259	2qt7+2i1y	Ptprn	R-PTP-N	5.36	27	Torii 2009
XXX	P10354	1c1g	Chga	Chromogranin-A	3.75	908	Eliasson 2008,Suckale 2010
X0X	P47868	1c1g	Scg3	Secretogranin-3	3.36	355	Suckale 2010
XXX	P28841	1p8j	Pcsk2	Neuroendocrine convertase 2	3.35	707	Stephens 2017
X00	Q8VHQ7	2zet	Sytl4	Synaptotagmin-like protein 4	2.78	165	Wang 2008
XXX	P15087	2nsm	Cpe	Carboxypeptidase E	2.73	4818/242 (4)	Hou 2009
X0X	D4A0G7	2g6b	Rab37	RAB37	2.26	376	Ljubicic 2013
X00	P62836	1c1y	Rap1a	Ras-related protein Rap-1A	1.86	377	Gaisano 2017
000	P01323	1trz	Ins2	Insulin-2	1.79	177000 (5)	Suckale 2010
00X	P28840	1p8j	Pcsk1	Neuroendocrine convertase 1	1.75	129	Hou 2009
XXX	P10362	1c1g	Scg2	Secretogranin-2	1.69	574	Suckale 2010
00X	P16612	1vpf+2vgh	Vegfa	VEGF-A	1.58	4	Peiris 2014
000	P01322	1trz	Ins1	Insulin-1	1.57	177000 (5)	Suckale 2010
XXX	O35314	1c1g	Chgb	Secretogranin-1	1.54	243	Suckale 2010
XX0	P63012	3rab	Rab3a	Ras-related protein Rab-3A	1.46	940	Suckale 2010
X0X	P27682	1c1g	Scg5	Neuroendocrine protein 7B2	1.43	158	Suckale 2010
X0X	Q5M7T6	3j9t	Atp6v0d1	V-ATPase	0.87	383/136 (6)	SunWada 2006
X00	Q6P503	-	Atp6v1d	V-ATPase	0.46	89/136	SunWada 2006
X00	P62815	-	Atp6v1b2	V-ATPase	0.35	235/136	SunWada 2006
X00	A0A0G2K9J2	-	Atp6v1h	V-ATPase	0.33	25/136	SunWada 2006
X00	B2GUV5	-	Atp6v1g1	V-ATPase	0.33	433/136	SunWada 2006
X00	Q9WUF4	2kog	Vamp8	VAMP-8	0.21	670	Zhu 2012
00X	O54715	-	Atp6ap1	V-ATPase-accessory	-0.52	19/136	SunWada 2006
00X	P30904	1fim	Mif	Macrophage migration inh. factor	-1.13	491	Waeber 1997
X00	D4A133	-	Atp6v1	V-ATPase	-1.79	281/136	SunWada 2006
In Proteomes
X0X	P14925	1phm+3fvz	Pam	Peptidyl-gly a-amidating monoxygenase	3.57	115	Garmendia 2002
0X0	P20156	1c1g	Vgf	Neurosecretory protein VGF	2.51	358	Stephens 2017
X00	P47971	3flt	Nptx1	Neuronal pentraxin-1	1.53	28	Schvartz 2012b
X0X	P97574	4gxt	Stc1	Stanniocalcin-1	1.34	978	Zaidi 2012
X0X	Q6IN38	2ygq	Wif1	Wnt inhibitory factor 1	1.25	747	Schinner 2008
X0X	P04276	1kw2	Gc	GC1q-R protein	1.19	1447	WoldenKirk 2011
X00	P60905	2n05	Dnajc5	Cysteine string protein	1.15	113	Gorenberg 2017
00X	O54880	1zbd	Rph3al	Rab effector Noc2	1.01	36	Matsunaga 2017
X00	P62824	1zbd	Rab3c	Ras-related protein Rab-3C	0.98	258	Iezzi 1999
X0X	Q6AXS4	1qyi	Atp6ap	Renin receptor	0.9	130	Guida 2018
X00	Q63942	2gf9	Rab3d	GTP-binding protein Rab-3D	0.89	411	Iezzi 1999
00X	Q99P74	2f7s	Rab27b	Ras-related protein Rab-27B	0.85	1	Suckale 2010 (Rab-27A)
X0X	Q63083	1snl	Nucb1	Nucleobindin-1	-2.23	209	Ramesh 2015
XXX	Q9JI85	1snl	Nucb2	Nucleobindin-2	-4.01	297	Ramesh 2015
Manually Curated, Not in Proteomes
XXX	P01346	5l3l	Igf2	Insulin-like growth factor II	-	118	Cornish 2005
XXX	P0CE46	6xpd	Slc30a8	Zinc transporter 8	-	12	Huang 2017
XXX	P12969	2kj7	Iapp	Islet amyloid polypeptide	-	3540	Cao 2013
XXX	P51792	7jm6	Clcn3	H+/Cl- exchange transporter 3	-	12	Thevenod 2002
XXX	P54757	4m4r+2rei	Epha5	Ephrin type-A receptor 5	-	12	Konstantinova 2007
XXX	P70673	6baa (7)	Kcnj11	Potassium channel BIR	-	12	Geng 2003
XXX	Q62747	6ank	Syt7	Synaptotagmin-7	-	118	Gaisano 2017
XXX	Q6RUV5	2yin	Rac1	p21-Rac1	-	24	Wang 2009
XXX	Q8CFN2	5c2j	Cdc42	Cdc42	-	24	Wang 2009
XXX	Q63269	6dqj	Itpr3	Inositol trisphosphate receptor	-	6	Hur 2015
XXX	P26431	7dsx	Slc9a1	Na+/H+ exchanger	-	12	Moulin 2007
XXX	Q07969	AlphaFold2	Cd36	Platelet glycoprotein 4	-	24	Noushmehr 2005
XXX	Q8VCL5	6v4d	Slc17a9	Vesicular nucleotide transporter	-	24	Geisler 2013
(1) Inclusion in the three proteomes: 0, present; X, not present; B (Brunner 2007), H (Hickey 2009), S (Schvartz 2012a).
(2) Cases with multiple PDB entries were manually assembled from several structures. PDB ID for vATPase is only listed for the first subunit in the list.
(3) Number/ISG is the number of protein chains per vesicle, these may then be associated into oligomeric assemblies; see text for assumptions on crystal size.
(4) The larger value is the average over all three proteomes, the second omits the value from (Schvartz 2012a).
(5) Insulin copy numbers were split equally between insulin-1 and insulin-2.
(6) Copy numbers are shown for the individual chains and for the vATPase assembly.
(7) This structure includes a second subunit ABCC8/SUR1, which is included in the model.
Brunner, Y., Couté, Y., Iezzi, M., Foti, M., Fukuda, M., Hochstrasser, D. F., Wollheim, C. B., & Sanchez, J.-C. (2007). Proteomics Analysis of Insulin Secretory Granules. Molecular & Cellular Proteomics, 6(6), 1007–1017. https://doi.org/10.1074/mcp.M600443-MCP200
Cao, P., Abedini, A., & Raleigh, D. P. (2013). Aggregation of islet amyloid polypeptide: From physical chemistry to cell biology. Current Opinion in Structural Biology, 23(1), 82–89. https://doi.org/10.1016/j.sbi.2012.11.003
Cornish, J., Callon, K. E., Bava, U., Watson, M., Xu, X., Lin, J. M., Chan, V. A., Grey, A. B., Naot, D., Buchanan, C. M., Cooper, G. J. S., & Reid, I. R. (2007). Preptin, another peptide product of the pancreatic β-cell, is osteogenic in vitro and in vivo. American Journal of Physiology-Endocrinology and Metabolism, 292(1), E117–E122. https://doi.org/10.1152/ajpendo.00642.2005
Eliasson, L., Abdulkader, F., Braun, M., Galvanovskis, J., Hoppa, M. B., & Rorsman, P. (2008). Novel aspects of the molecular mechanisms controlling insulin secretion: Exocytosis in pancreatic β-cells. The Journal of Physiology, 586(14), 3313–3324. https://doi.org/10.1113/jphysiol.2008.155317
Gaisano, H. Y. (2017). Recent new insights into the role of SNARE and associated proteins in insulin granule exocytosis: GAISANO. Diabetes, Obesity and Metabolism, 19, 115–123. https://doi.org/10.1111/dom.13001
Garmendia, O., Rodríguez, M. P., Burrell, M. A., & Villaro, A. C. (2002). Immunocytochemical Finding of the Amidating Enzymes in Mouse Pancreatic A-, B-, and D-cells: A Comparison with Human and Rat. Journal of Histochemistry & Cytochemistry, 50(10), 1401–1415. https://doi.org/10.1177/002215540205001013
Geng, X., Li, L., Watkins, S., Robbins, P. D., & Drain, P. (2003). The Insulin Secretory Granule Is the Major Site of KATP Channels of the Endocrine Pancreas. Diabetes, 52(3), 767–776. https://doi.org/10.2337/diabetes.52.3.767
Gorenberg, E. L., & Chandra, S. S. (2017). The Role of Co-chaperones in Synaptic Proteostasis and Neurodegenerative Disease. Frontiers in Neuroscience, 11, 248. https://doi.org/10.3389/fnins.2017.00248
Guida, M. C., Hermle, T., Graham, L. A., Hauser, V., Ryan, M., Stevens, T. H., & Simons, M. (2018). ATP6AP2 functions as a V-ATPase assembly factor in the endoplasmic reticulum. Molecular Biology of the Cell, 29(18), 2156–2164. https://doi.org/10.1091/mbc.E18-04-0234
Hastoy, B., Clark, A., Rorsman, P., & Lang, J. (2017). Fusion pore in exocytosis: More than an exit gate? A β-cell perspective. Cell Calcium, 68, 45–61. https://doi.org/10.1016/j.ceca.2017.10.005
Hickey, A. J. R., Bradley, J. W. I., Skea, G. L., Middleditch, M. J., Buchanan, C. M., Phillips, A. R. J., & Cooper, G. J. S. (2009). Proteins Associated with Immunopurified Granules from a Model Pancreatic Islet β-Cell System: Proteomic Snapshot of an Endocrine Secretory Granule. Journal of Proteome Research, 8(1), 178–186. https://doi.org/10.1021/pr800675k
Hou, J. C., Min, L., & Pessin, J. E. (2009). Chapter 16 Insulin Granule Biogenesis, Trafficking and Exocytosis. In Vitamins & Hormones (Vol. 80, pp. 473–506). Elsevier. https://doi.org/10.1016/S0083-6729(08)00616-X
Huang, Q., Merriman, C., Zhang, H., & Fu, D. (2017). Coupling of Insulin Secretion and Display of a Granule-resident Zinc Transporter ZnT8 on the Surface of Pancreatic Beta Cells. Journal of Biological Chemistry, 292(10), 4034–4043. https://doi.org/10.1074/jbc.M116.772152
Iezzi, M., Escher, G., Meda, P., Charollais, A., Baldini, G., Darchen, F., Wollheim, C. B., & Regazzi, R. (1999). Subcellular Distribution and Function of Rab3A, B, C, and D Isoforms in Insulin-Secreting Cells. Molecular Endocrinology, 13(2), 202–212. https://doi.org/10.1210/mend.13.2.0228
Konstantinova, I., Nikolova, G., Ohara-Imaizumi, M., Meda, P., Kuc̆era, T., Zarbalis, K., Wurst, W., Nagamatsu, S., & Lammert, E. (2007). EphA-Ephrin-A-Mediated β Cell Communication Regulates Insulin Secretion from Pancreatic Islets. Cell, 129(2), 359–370. https://doi.org/10.1016/j.cell.2007.02.044
Ljubicic, S., Bezzi, P., Brajkovic, S., Nesca, V., Guay, C., Ohbayashi, N., Fukuda, M., Abderrhamani, A., & Regazzi, R. (2013). The GTPase Rab37 Participates in the Control of Insulin Exocytosis. PLoS ONE, 8(6), e68255. https://doi.org/10.1371/journal.pone.0068255
Matsunaga, K., Taoka, M., Isobe, T., & Izumi, T. (2016). Rab2a and Rab27a cooperatively regulate transition from granule maturation to exocytosis through the dual effector Noc2. Journal of Cell Science, jcs.195479. https://doi.org/10.1242/jcs.195479
Omatsu-Kanbe, M., Ding, W.-G., Hashiramoto, M., Kitasato, H., & Omatsu-Kanbe, M. (1997). Immunohistochemical Localization of Cellubrevin on Secretory Granules in Pancreatic B-cells. Archives of Histology and Cytology, 60(3), 289–295. https://doi.org/10.1679/aohc.60.289
Peiris, H., Bonder, C. S., Coates, P. T. H., Keating, D. J., & Jessup, C. F. (2014). The β-Cell/EC Axis: How Do Islet Cells Talk to Each Other? Diabetes, 63(1), 3–11. https://doi.org/10.2337/db13-0617
Ramesh, N., Mohan, H., & Unniappan, S. (2015). Nucleobindin-1 encodes a nesfatin-1-like peptide that stimulates insulin secretion. General and Comparative Endocrinology, 216, 182–189. https://doi.org/10.1016/j.ygcen.2015.04.011
Schinner, S., Ülgen, F., Papewalis, C., Schott, M., Woelk, A., Vidal-Puig, A., & Scherbaum, W. A. (2007). Regulation of insulin secretion, glucokinase gene transcription and beta cell proliferation by adipocyte-derived Wnt signalling molecules. Diabetologia, 51(1), 147–154. https://doi.org/10.1007/s00125-007-0848-0
Schvartz, D., Brunner, Y., Couté, Y., Foti, M., Wollheim, C. B., & Sanchez, J.-C. (2012a). Improved characterization of the insulin secretory granule proteomes. Journal of Proteomics, 75(15), 4620–4631. https://doi.org/10.1016/j.jprot.2012.04.023
Schvartz, D., Couté, Y., Brunner, Y., Wollheim, C. B., & Sanchez, J.-C. (2012b). Modulation of Neuronal Pentraxin 1 Expression in Rat Pancreatic β-Cells Submitted to Chronic Glucotoxic Stress. Molecular & Cellular Proteomics, 11(8), 244–254. https://doi.org/10.1074/mcp.M112.018051
Stephens, S. B., Edwards, R. J., Sadahiro, M., Lin, W.-J., Jiang, C., Salton, S. R., & Newgard, C. B. (2017). The Prohormone VGF Regulates β Cell Function via Insulin Secretory Granule Biogenesis. Cell Reports, 20(10), 2480–2489. https://doi.org/10.1016/j.celrep.2017.08.050
Suckale, J., & Solimena, M. (2010). The insulin secretory granule as a signaling hub. Trends in Endocrinology & Metabolism, 21(10), 599–609. https://doi.org/10.1016/j.tem.2010.06.003
Sun-Wada, G.-H., Toyomura, T., Murata, Y., Yamamoto, A., Futai, M., & Wada, Y. (2006). The a 3 isoform of V-ATPase regulates insulin secretion from pancreatic β-cells. Journal of Cell Science, 119(21), 4531–4540. https://doi.org/10.1242/jcs.03234
Thévenod, F. (2002). Ion channels in secretory granules of the pancreas and their role in exocytosis and release of secretory proteins. American Journal of Physiology-Cell Physiology, 283(3), C651–C672. https://doi.org/10.1152/ajpcell.00600.2001
Torii, S. (2009). Expression and Function of IA-2 Family Proteins, Unique Neuroendocrine-specific Protein-tyrosine Phosphatases. Endocrine Journal, 56(5), 639–648. https://doi.org/10.1507/endocrj.K09E-157
Waeber, G., Calandra, T., Roduit, R., Haefliger, J.-A., Bonny, C., Thompson, N., Thorens, B., Temler, E., Meinhardt, A., Bacher, M., Metz, C. N., Nicod, P., & Bucala, R. (1997). Insulin secretion is regulated by the glucose-dependent production of islet β cell macrophage migration inhibitory factor. Proceedings of the National Academy of Sciences, 94(9), 4782–4787. https://doi.org/10.1073/pnas.94…
Wang, Z., & Thurmond, D. C. (2009). Mechanisms of biphasic insulin-granule exocytosis – roles of the cytoskeleton, small GTPases and SNARE proteins. Journal of Cell Science, 122(7), 893–903. https://doi.org/10.1242/jcs.034355
Wolden-Kirk, H., Overbergh, L., Christesen, H. T., Brusgaard, K., & Mathieu, C. (2011). Vitamin D and diabetes: Its importance for beta cell and immune function. Molecular and Cellular Endocrinology, 347(1–2), 106–120. https://doi.org/10.1016/j.mce.2011.08.016
Zaidi, D., Turner, J. K., Durst, M. A., & Wagner, G. F. (2012). Stanniocalcin-1 Co-Localizes with Insulin in the Pancreatic Islets. ISRN Endocrinology, 2012, 1–6. https://doi.org/10.5402/2012/834359
Zhu, D., Zhang, Y., Lam, P. P. L., Dolai, S., Liu, Y., Cai, E. P., Choi, D., Schroer, S. A., Kang, Y., Allister, E. M., Qin, T., Wheeler, M. B., Wang, C.-C., Hong, W.-J., Woo, M., & Gaisano, H. Y. (2012). Dual Role of VAMP8 in Regulating Insulin Exocytosis and Islet β Cell Growth. Cell Metabolism, 16(2), 238–249. https://doi.org/10.1016/j.cmet.2012.07.001

## Sheet: 2. Localization Annotations
Supplementary Table 2. UniProt Localization Annotations for Proteome Confidence Scoring Function
Fraction Positive	Fraction Negative	UniProt Annotation
0.586207	0.361345	MEMBRANE
0.37931	0.197479	SECRETED
0.37931	0.079832	CYTOPLASMIC VESICLE
0.241379	0.180672	CELL MEMBRANE
0.206897	0.033613	CELL JUNCTION
0.172414	0.021008	SYNAPSE
0.137931	0.07563	ENDOSOME
0.103448	0.369748	CYTOPLASM
0.068966	0.168067	NUCLEUS
0.068966	0.004202	SYNAPTOSOME
0.034483	0.163866	LYSOSOME
0.034483	0.113445	ENDOPLASM
0.034483	0.05042	CELL PROJECTION
0	0.10084	CYTOSKELETON
0	0.084034	MITOCHONDRION
0	0.067227	GOLGI
0	0.037815	MITOCHONDRION INNER MEMBRANE
0	0.029412	MICROTUBULE
0	0.029412	EXTRACELLULAR
0	0.016807	MICROSOME
0	0.012605	SPLICEOSOME
0	0.012605	LIPID DROPLET
0	0.008403	PROTEOSOME
0	0.008403	COATED PIT
0	0.008403	CF1
0	0.008403	AMYLOID
0	0.008403	CHROMOSOME
0	0.008403	POSTSYNAPSE
0	0.004202	FLAGELLUM
0	0.004202	CILIUM
0	0.004202	VLDL
0	0.004202	LDL
0	0.004202	CHYLOMICRON
0	0.004202	KERATIN
0	0.004202	INTERMEDIATE FILAMENT
0	0.004202	VIRION
0	0.004202	MITOCHONDRION NUCLEOID
0	0.004202	CENTROMERE
0	0.004202	SARCOPLASM

## Sheet: 3. Cytoplasm Proteins
Supplementary Table 3. Cytoplasm Proteins (1)
UniProt	description	copies per cell (2)	BA1 molarity (3)	PDB ID	stoichiometry	comments (4)
P04406	Glyceraldehyde-3-phosphate dehydrogenase	20000000	2.56e-05	1u8f	4
P23528	Cofilin-1	20000000	0.0001024	1q8g	1
P62937	Peptidyl-prolyl cis-trans isomerase A	20000000	0.0001024	1awq	1
P14618	Pyruvate kinase isozymes M1/M2	20000000	2.56e-05	1t5a	4
P68104	Elongation factor 1-alpha 1	20000000	0.0001024	6zmo CD+CB	1	complex with tRNA
P06733	Alpha-enolase	20000000	5.12e-05	3b97	2
P60174	Triosephosphate isomerase	20000000	5.12e-05	1hti	2
Q06830	Peroxiredoxin-1	1.78056e+07	4.55823e-05	2rii	2	complex with sulforedoxin
P07737	Profilin-1	1.64502e+07	8.4225e-05	2pav	1	complex with actin monomer
P37802	Transgelin-2	1.58363e+07	8.10817e-05	1wym	1
P04075	Fructose-bisphosphate aldolase A	1.06987e+07	1.36943e-05	1ald	4
P11142	Heat shock cognate 71 kDa protein	1.04915e+07	5.37165e-05	1yuw	1
P08238	Heat shock protein HSP 90-beta	1.04868e+07	2.68463e-05	5uls	2
P04792	Heat shock protein beta-1	10000000	2.13333e-06	6dv5	24
P63241	Eukaryotic translation initiation factor 5A-1	8.01802e+06	4.10522e-05	3cpf	1
P78371	T-complex protein 1 subunit beta	7.26924e+06	1.86093e-05	6nra	2
P31949	Protein S100-A11	7.08217e+06	1.81304e-05	2luc	2
P00558	Phosphoglycerate kinase 1	6.95896e+06	3.56299e-05	2xe6	1
P62244	40S ribosomal protein S15a	6.78598e+06	3.47442e-05	6gz5	1	80S ribosome
P09211	Glutathione S-transferase P	5.29681e+06	1.35598e-05	13gs	2
P00338	L-lactate dehydrogenase A chain	4.99107e+06	6.38857e-06	4jnk	4
P13639	Elongation factor 2	4.42395e+06	2.26506e-05	5h7l	1
Q01469	Fatty acid-binding protein, epidermal	4.09434e+06	2.0963e-05	1b56	1
P13929	Beta-enolase	3.75358e+06	9.60917e-06	2xsx	2
P62158	Calmodulin	3.60097e+06	1.84369e-05	1cll	1
P15531	Nucleoside diphosphate kinase A	2.88715e+06	2.4637e-06	1jxv	6
P49773	Histidine triad nucleotide-binding protein 1	2.80123e+06	7.17116e-06	1kpe	2
P62258	14-3-3 protein epsilon	2.58238e+06	6.61088e-06	2br9	2
P18669	Phosphoglycerate mutase 1	2.52164e+06	6.45541e-06	1yfk	2
P63104	14-3-3 protein zeta/delta	2.42302e+06	6.20292e-06	1ib1	2
P10599	Thioredoxin	2.17491e+06	1.11355e-05	3trx	1
P29692	Elongation factor 1-delta	1.92654e+06	4.93194e-06	1efu	2	used bacterial EF-Ts/Tu
P25787	Proteasome subunit alpha type-2	1.91815e+06	7.01493e-07	5gjr	14	proteosome
P29401	Transketolase	1.85557e+06	4.75025e-06	4kxy	2
P09104	Gamma-enolase	1.70738e+06	4.3709e-06	5td9	2
P13693	Translationally-controlled tumor protein	1.52893e+06	7.82812e-06	1yz1	1
Q15181	Inorganic pyrophosphatase	1.51919e+06	3.88913e-06	6c45	2
P30041	Peroxiredoxin-6	1.40679e+06	7.20278e-06	1prx	1
P68036	Ubiquitin-conjugating enzyme E2 L3	1.31566e+06	6.73619e-06	7b5l	1	ubiquitin-conjugating assembly
Q02790	FK506-binding protein 4	1.30982e+06	6.70628e-06	1q1c	1
P30043	Flavin reductase	1.19561e+06	6.12151e-06	1hdo	1
P62988	Ubiquitin	1.13172e+06	5.79439e-06	1ubq	1
P62942	Peptidyl-prolyl cis-trans isomerase FKBP1A	1.12852e+06	2.889e-06	1bkf	2
P32119	Peroxiredoxin-2	1.09383e+06	5.60039e-07	1qmv	10
Q15121	Astrocytic phosphoprotein PEA-15	1.00951e+06	5.16867e-06	4iz5	1
P11413	Glucose-6-phosphate 1-dehydrogenase	970735	1.24254e-06	1qki	4
O00244	Copper transport protein ATOX1	922854	2.36251e-06	1fe0	2
P30086	Phosphatidylethanolamine-binding protein 1	837998	4.29055e-06	1beh	1
P21980	Protein-glutamine gamma-glutamyltransferase 2	815001	4.1728e-06	2q3z	1
P23526	Adenosylhomocysteinase	792175	1.01398e-06	3nj4	4
(1) adapted from: Beck, M., Schmidt, A., Malmstroem, J., Claassen, M., Ori, A., Szymborska, A., Herzog, F., Rinner, O., Ellenberg, J., & Aebersold, R. (2011). The quantitative proteome of a human cell line. Molecular Systems Biology, 7(1), 549. https://doi.org/10.1038/msb.2011.82
(2) values greater that 2.00E+07 were assigned a value of 2.00E+07
(3) molarity of the biological assembly assuming a total w/v of 0.2 g/ml
(4) in some cases, single chains in the proteome were used to assign abundance for a larger assembly
